# Supplementary material for: Efficient Fe3C-CF Cathode Catalyst Based on the Formation/Decomposition of Li2−xO2 for Li-O2 Batteries
Source: Molecules. 2023 Jul 24;28(14):5597. doi: 10.3390/molecules28145597 (PMC10385974; doi:10.3390/molecules28145597)
Supplement: Supplementary file 1 [file molecules-28-05597-s001.zip]

Archive with 1 entries (1 files):
- molecules-2502687-supplementary.pdf
